# Supplementary material for: Human Papillomavirus L2 Capsid Protein Stabilizes γ-Secretase during Viral Infection
Source: Viruses. 2022 Apr 13;14(4):804. doi: 10.3390/v14040804 (PMC9027364; doi:10.3390/v14040804)
Supplement: Supplementary file 1 [file viruses-14-00804-s001.zip]

Archive with 1 entries (1 files):
- viruses-1649186-supplementary.pdf
